# Supplementary material for: Thalamocortical Connectivity in Experimentally-Induced Migraine Attacks: A Pilot Study
Source: Brain Sci. 2021 Jan 27;11(2):165. doi: 10.3390/brainsci11020165 (PMC7911420; doi:10.3390/brainsci11020165)
Supplement: Supplementary file 1 [file brainsci-11-00165-s001.zip]

Archive with 2 entries (2 files):
- Appendix_A.xlsx
- __MACOSX/._Appendix_A.xlsx
