# Supplementary material for: Thalamocortical Connectivity in Experimentally-Induced Migraine Attacks: A Pilot Study
Source: Brain Sci. 2021 Jan 27;11(2):165. doi: 10.3390/brainsci11020165 (PMC7911420; doi:10.3390/brainsci11020165)
Supplement: Supplementary file 1 [file brainsci-11-00165-s001.zip › Appendix_A.xlsx]

## Sheet: Atlas Legend 
N	Label	ROI full name
1	'R_ACC'	'Right Accumbens Area'
2	'L_ACC'	'Left Accumbens Area'
3	'R_Amy'	'Right Amygdala'
4	'L_Amy'	'Left Amygdala'
5	'Pons'	'Pons'
6	'BrainStem'	'Brain Stem'
7	'R_Cau'	'Right Caudate'
8	'L_Cau'	'Left Caudate'
9	'R_Hipp'	'Right Hippocampus'
10	'L_Hipp'	'Left Hippocampus'
11	'R_PLL'	'Right Pallidum'
12	'L_PLL'	'Left Pallidum'
13	'R_PUT'	'Right Putamen'
14	'L_PUT'	'Left Putamen'
15	'R_Thal'	'Right Thalamus Proper'
16	'L_Thal'	'Left Thalamus Proper'
17	'R_DC'	'Right Ventral DC'
18	'L_DC'	'Left Ventral DC'
19	'L_ForB'	'Left Basal Forebrain'
20	'R_ForB'	'Right Basal Forebrain'
21	'R_ACgG'	'Right ACgG anterior cingulate gyrus'
22	'L_ACgG'	'Left ACgG anterior cingulate gyrus'
23	'R_Ains'	'Right AIns anterior insula'
24	'L_Ains'	'Left AIns anterior insula'
25	'R_AOrG'	'Right AOrG anterior orbital gyrus'
26	'L_AOrG'	'Left AOrG anterior orbital gyrus'
27	'R_AnG'	'Right AnG angular gyrus'
28	'L_AnG'	'Left AnG angular gyrus'
29	'R_Calc'	'Right Calc calcarine cortex'
30	'L_Calc'	'Left Calc calcarine cortex'
31	'R_CO'	'Right CO central operculum'
32	'L_CO'	'Left CO central operculum'
33	'R_Cun'	'Right Cun cuneus'
34	'L_Cun'	'Left Cun cuneus'
35	'R_Ent'	'Right Ent entorhinal area'
36	'L_Ent'	'Left Ent entorhinal area'
37	'R_FO'	'Right FO frontal operculum'
38	'L_FO'	'Left FO frontal operculum'
39	'R_FRP'	'Right FRP frontal pole'
40	'L_FRP'	'Left FRP frontal pole'
41	'R_FuG'	'Right FuG fusiform gyrus'
42	'L-FuG'	'Left FuG fusiform gyrus'
43	'R_Gre'	'Right GRe gyrus rectus'
44	'L_Gre'	'Left GRe gyrus rectus'
45	'R_IOG'	'Right IOG inferior occipital gyrus'
46	'L_IOG'	'Left IOG inferior occipital gyrus'
47	'R_ITG'	'Right ITG inferior temporal gyrus'
48	'L_ITG'	'Left ITG inferior temporal gyrus'
49	'R_LiG'	'Right LiG lingual gyrus'
50	'L_LiG'	'Left LiG lingual gyrus'
51	'R_LOrG'	'Right LOrG lateral orbital gyrus'
52	'L_LOrG'	'Left LOrG lateral orbital gyrus'
53	'R_MCgC'	'Right MCgG middle cingulate gyrus'
54	'L_MCgC'	'Left MCgG middle cingulate gyrus'
55	'R_MFC'	'Right MFC medial frontal cortex'
56	'L_MFC'	'Left MFC medial frontal cortex'
57	'R_MFG'	'Right MFG middle frontal gyrus'
58	'L_MFG'	'Left MFG middle frontal gyrus'
59	'R_MOG'	'Right MOG middle occipital gyrus'
60	'L_MOG'	'Left MOG middle occipital gyrus'
61	'R_MOrG'	'Right MOrG medial orbital gyrus'
62	'L_MOrG'	'Left MOrG medial orbital gyrus'
63	'R_MPoG'	'Right MPoG postcentral gyrus medial segment'
64	'L_MPoG'	'Left MPoG postcentral gyrus medial segment'
65	'R_MPrG'	'Right MPrG precentral gyrus medial segment'
66	'L_MPrG'	'Left MPrG precentral gyrus medial segment'
67	'R_MSFG'	'Right MSFG superior frontal gyrus medial segment'
68	'L_MSFG'	'Left MSFG superior frontal gyrus medial segment'
69	'R_MTG'	'Right MTG middle temporal gyrus'
70	'L_MTG'	'Left MTG middle temporal gyrus'
71	'R_OCP'	'Right OCP occipital pole'
72	'L_OCP'	'Left OCP occipital pole'
73	'R_OFuG'	'Right OFuG occipital fusiform gyrus'
74	'L_OFuG'	'Left OFuG occipital fusiform gyrus'
75	'R_OpIFG'	'Right OpIFG opercular part of the inferior frontal gyrus'
76	'L_OpIFG'	'Left OpIFG opercular part of the inferior frontal gyrus'
77	'R_OrIFG'	'Right OrIFG orbital part of the inferior frontal gyrus'
78	'L_OrIFG'	'Left OrIFG orbital part of the inferior frontal gyrus'
79	'R_PCgG'	'Right PCgG posterior cingulate gyrus'
80	'L_PCgG'	'Left PCgG posterior cingulate gyrus'
81	'R_Pcu'	'Right PCu precuneus'
82	'L_Pcu'	'Left PCu precuneus'
83	'R_PHG'	'Right PHG parahippocampal gyrus'
84	'L_PHG'	'Left PHG parahippocampal gyrus'
85	'R_Pins'	'Right PIns posterior insula'
86	'L_Pins'	'Left PIns posterior insula'
87	'R_PO'	'Right PO parietal operculum'
88	'L_PO'	'Left PO parietal operculum'
89	'R_PoG'	'Right PoG postcentral gyrus'
90	'L_PoG'	'Left PoG postcentral gyrus'
91	'R_POrG'	'Right POrG posterior orbital gyrus'
92	'L_POrG'	'Left POrG posterior orbital gyrus'
93	'R_PP'	'Right PP planum polare'
94	'L_PP'	'Left PP planum polare'
95	'R_Prg'	'Right PrG precentral gyrus'
96	'L_Prg'	'Left PrG precentral gyrus'
97	'R_PT'	'Right PT planum temporale'
98	'L_PT'	'Left PT planum temporale'
99	'R_SCA'	'Right SCA subcallosal area'
100	'R_SCA'	'Left SCA subcallosal area'
101	'R_SFG'	'Right SFG superior frontal gyrus'
102	'L_SFG'	'Left SFG superior frontal gyrus'
103	'R_SMC'	'Right SMC supplementary motor cortex'
104	'L_SMC'	'Left SMC supplementary motor cortex'
105	'R_SMG'	'Right SMG supramarginal gyrus'
106	'L_SMG'	'Left SMG supramarginal gyrus'
107	'R_SOG'	'Right SOG superior occipital gyrus'
108	'L_SOG'	'Left SOG superior occipital gyrus'
109	'R_SPL'	'Right SPL superior parietal lobule'
110	'L_SPL'	'Left SPL superior parietal lobule'
111	'R_STG'	'Right STG superior temporal gyrus'
112	'L_STG'	'Left STG superior temporal gyrus'
113	'R_TMP'	'Right TMP temporal pole'
114	'L_TMP'	'Left TMP temporal pole'
115	'R_TrIFG'	'Right TrIFG triangular part of the inferior frontal gyrus'
116	'L_TrIFG'	'Left TrIFG triangular part of the inferior frontal gyrus'
117	'R_TTG'	'Right TTG transverse temporal gyrus'
118	'L_TTG'	'Left TTG transverse temporal gyrus'
119	'L_DorP'	'left dorsal pons'
120	'D_DorP'	'right dorsal pons'
121	'L_PAG'	'left pag'
122	'D_PAG'	'right pag'
123	'HyoTal'	'hypothalamus'
124	'DNR'	'dorsal raphe nucleus'
125	'R_STN'	'right spinal trigeminal nucleus'
126	'L_STN'	'left spinal trigeminal nucleus'
127	'HI_I_IV.L'	'Left_I_IV'
128	'HI_I_IV.R'	'Right_I_IV'
129	'HI_V.L'	'Left_V'
130	'HI_V.R'	'Right_V'
131	'HI_VI.L'	'Left_VI'
132	'VER_VI.L'	'Left_Vermis_VI'
133	'HI_VI.R'	'Right_VI'
134	'Crus1.L'	'Left_CrusI'
135	'Crus1.R'	'Right_CrusI'
136	'Crus2.L'	'Left_CrusII'
137	'VER_CrusII.L'	'Left_Vermis_CrusII'
138	'Crus2.R'	'Right_CrusII'
139	'HI_VIIb.L'	'Left_VIIb'
140	'VER_VIIb.L'	'Left_Vermis_VIIb'
141	'HI_VIIb.R'	'Right_VIIb'
142	'HI_VIIIa.L'	'Left_VIIIa'
143	'VER_VIIIa.L'	'Left_Vermis_VIIIa'
144	'HI_VIIIa.R'	'Right_VIIIa'
145	'HI_VIIIb.L'	'Left_VIIIb'
146	'VER_VIIIb.L'	'Left_Vermis_VIIIb'
147	'HI_VIIIb.R'	'Right_VIIIb'
148	'HI_IX.L'	'Left_IX'
149	'VER_IX.L'	'Left_Vermis_IX'
150	'HI_IX.R'	'Right_IX'
151	'HI_X.L'	'Left_X'
152	'VER_X.L'	'Left_Vermis_X'
153	'HI_X.R'	'Right_X'
154	'DEN.L'	'Left_Dentate'
155	'DEN.R'	'Right_Dentate'
156	'Interp.L'	'Left_Interposed'
157	'Interp.R'	'Right_Interposed'
158	'FAST.L'	'Left_Fastigial'
159	'FAST.R'	'Right_Fastigial'
160	'VER_VI.R'	'Right_Vermis_VI'
161	'VER_CrusII.R'	'Right_Vermis_CrusII'
162	'VER_VIIb.R'	'Right_Vermis_VIIb'
163	'VER_VIIIa.R'	'Right_Vermis_VIIIa'
164	'VER_VIIIb.R'	'Right_Vermis_VIIIb'
165	'VER_IX.R'	'Right_Vermis_IX'
166	'VER_X.R'	'Right_Vermis_X'

## Sheet: LEFT Thalamus
PRODROME			FULL_BLOWN			RECOVERY
rcFC (%)	ATLAS AREA		rcFC (%)	ATLAS AREA		rcFC (%)	ATLAS AREA
3.54897	'Right MOG middle occipital gyrus'		1.98226	'Right Caudate'		1.13571	'Pons'
2.74152	'Right_VIIIb'		1.8316	'Right AOrG anterior orbital gyrus'		0.582348	'Right Hippocampus'
1.91226	'Pons'		0.931907	'Right LOrG lateral orbital gyrus'		0.243353	'Right PHG parahippocampal gyrus'
1.64029	'Left_IX'		0.622008	'Pons'		0.220863	'Right CO central operculum'
1.26972	'Left_VIIIb'		0.323524	'Left Thalamus Proper'		0.205774	'Left FuG fusiform gyrus'
0.907862	'Right MTG middle temporal gyrus'		0.225525	'Right Hippocampus'		0.174509	'Right PCu precuneus'
0.720253	'Right PCu precuneus'		0.213709	'Right MOrG medial orbital gyrus'		0.142414	'Left Thalamus Proper'
0.485901	'Right ITG inferior temporal gyrus'		0.196597	'Right MFC medial frontal cortex'		0.114427	'Right AIns anterior insula'
0.432791	'Right_IX'		0.159989	'Right FRP frontal pole'		0.110899	'Right MOrG medial orbital gyrus'
0.400529	'right dorsal pons'		0.129799	'Right PHG parahippocampal gyrus'		0.101264	'Left_VIIb'
0.394219	'Right PCgG posterior cingulate gyrus'		0.113831	'Right MSFG superior frontal gyrus medial segment'		0.0843772	'Right_V'
0.338752	'Right SOG superior occipital gyrus'		0.0873323	'Left_Vermis_VI'		0.0819521	'Right PCgG posterior cingulate gyrus'
0.19557	'Left PCgG posterior cingulate gyrus'		0.0526305	'Right Pallidum'		0.0521405	'Right PT planum temporale'
0.182859	'Right STG superior temporal gyrus'		0.0432754	'Brain Stem'		0.0476572	'Brain Stem'
0.152021	'Right MFG middle frontal gyrus'		0.0403092	'Right MFG middle frontal gyrus'		0.0335965	'Right OpIFG opercular part of the inferior frontal gyrus'
0.0955985	'Right Cun cuneus'		0.0315235	'right dorsal pons'		0.029409	'Left PHG parahippocampal gyrus'
0.0865513	'Right_V'		0.0098126	'Right SMC supplementary motor cortex'		0.0254761	'Right Pallidum'
0.0702838	'Right PHG parahippocampal gyrus'		0.00846114	'Right PCu precuneus'		0.0183113	'Right LiG lingual gyrus'
0.0693517	'Right AnG angular gyrus'		0.0067656	'Right OpIFG opercular part of the inferior frontal gyrus'		0.0118338	'Right_CrusI'
0.0630273	'Right SPL superior parietal lobule'		-0.00160469	'Left_VI'		0.0111854	'Right PIns posterior insula'
0.0604264	'Right FuG fusiform gyrus'		-0.00601116	'Right OrIFG orbital part of the inferior frontal gyrus'		0.00947745	'Left Ent entorhinal area'
0.0573542	'Right CO central operculum'		-0.00797	'Right TrIFG triangular part of the inferior frontal gyrus'		0.00848043	'Right TTG transverse temporal gyrus'
0.0494129	'Right Caudate'		-0.0101502	'Right PrG precentral gyrus'		0.00760264	'Right PP planum polare'
0.045536	'Left MPoG postcentral gyrus medial segment'		-0.0143042	'Right Putamen'		0.00697131	'Right_VI'
0.0369813	'Right_VIIIa'		-0.0175597	'Right Ventral DC'		0.005532	'Right FO frontal operculum'
0.0360261	'Right Pallidum'		-0.0362344	'Left_VIIIb'		0.00390352	'hypothalamus'
0.0348406	'Right PrG precentral gyrus'		-0.0742429	'Left_IX'		0.0029231	'Right TrIFG triangular part of the inferior frontal gyrus'
0.0310279	'Right OpIFG opercular part of the inferior frontal gyrus'		-0.3963	'Right Thalamus Proper'		-0.000906502	'Right MFG middle frontal gyrus'
0.0288669	'Right MOrG medial orbital gyrus'					-0.0109047	'Left PCu precuneus'
0.0284837	'Right Hippocampus'					-0.0120984	'Right STG superior temporal gyrus'
0.018209	'Right IOG inferior occipital gyrus'					-0.0209631	'Right Caudate'
0.0117687	'Left PCu precuneus'					-0.025968	'Right FuG fusiform gyrus'
0.00934134	'Right TrIFG triangular part of the inferior frontal gyrus'					-0.0335988	'Left_IX'
0.00669738	'Left_VIIIa'					-0.0661635	'Right Ventral DC'
0.0047797	'Right Ent entorhinal area'					-0.101168	'Right PrG precentral gyrus'
0.000951737	'Right_I_IV'					-3.11799	'Right Thalamus Proper'
-0.00508777	'Brain Stem'
-0.0102175	'Right Calc calcarine cortex'
-0.0295135	'Right_CrusI'
-0.0477479	'Right_VI'
-0.257753	'Right Ventral DC'
-0.337631	'Right Putamen'
-0.766852	'Right Thalamus Proper'
